# Supplementary material for: Restricting Branched-Chain Amino Acids within a High-Fat Diet Prevents Obesity
Source: Metabolites. 2022 Apr 7;12(4):334. doi: 10.3390/metabo12040334 (PMC9030079; doi:10.3390/metabo12040334)
Supplement: Supplementary file 1 [file metabolites-12-00334-s001.zip]

Archive with 1 entries (1 files):
- metabolites-1665439-supplementary.pdf
